# Supplementary material for: Historical survey of the kdr mutations in the populations of Anopheles sinensis in China in 1996–2014
Source: Malar J. 2015 Mar 20;14:120. doi: 10.1186/s12936-015-0644-0 (PMC4371805; doi:10.1186/s12936-015-0644-0)
Supplement: Additional file 1: — The frequency of kdr alleles in the Anopheles sinensis samples in China. [file 12936_2015_644_MOESM1_ESM.xlsx]

## Sheet: TableS1
Additional file 1. The frequency of kdr alleles in the Anopheles sinensis samples
Code	Collection site	Date	Sample size	TTG			TTT			TTC			TGT
				allele	frequency	[95% CI]	allele	frequency	[95% CI]	allele	frequency	[95% CI]	allele	frequency	[95% CI]
NS96	Ningshan, Shaanxi	08/1996	2	4	1	[0.2236,1.0000]	0	0	[0.0000,0.0000]	0	0	[0.0000,0.0000]	0	0	[0.0000,0.0000]
PJ96	Pujiang, Sichuan	09/1996	20	40	1	[0.8609,1.0000]	0	0	[0.0000,0.0000]	0	0	[0.0000,0.0000]	0	0	[0.0000,0.0000]
SN97	Sinan,Guizhou	05/1997	16	32	1	[0.8293,1.0000]	0	0	[0.0000,0.0000]	0	0	[0.0000,0.0000]	0	0	[0.0000,0.0000]
PR97	Puer,Yunnan	05/1997	10	20	1	[0.7411,1.0000]	0	0	[0.0000,0.0000]	0	0	[0.0000,0.0000]	0	0	[0.0000,0.0000]
CM97	Chengmai, Hainan	05/1997	7	14	1	[0.6518,1.0000]	0	0	[0.0000,0.0000]	0	0	[0.0000,0.0000]	0	0	[0.0000,0.0000]
PJ97	Pujiang, Sichuan	07/1997	18	36	1	[0.8467,1.0000]	0	0	[0.0000,0.0000]	0	0	[0.0000,0.0000]	0	0	[0.0000,0.0000]
ZZ97	Zhengzhou, Henan	07/1997	9	18	1	[0.7169,1.0000]	0	0	[0.0000,0.0000]	0	0	[0.0000,0.0000]	0	0	[0.0000,0.0000]
XY97	Xuyi, Jiangsu	07/1997	20	39	0.95	[0.8178,1.0000]	0	0	[0.0000,0.0000]	0	0	[0.0000,0.0000]	1	0.05	[0.0430,0.0570]
WJ97	Wujin,Jiangsu	07/1997	24	43	0.895833	[0.7907,1.0000]	3	0.0625	[0.0552,0.0698]	0	0	[0.0000,0.0000]	2	0.0416667	[0.0368,0.0466]
JN97	Jining, Shandong	07/1997	3	5	0.833333	[0.3070,1.0000]	0	0	[0.0000,0.0000]	0	0	[0.0000,0.0000]	1	0.166667	[0.0614,0.2719]
FJ97	Jianyang, Fujian	09/1997	20	40	1	[0.8609,1.0000]	0	0	[0.0000,0.0000]	0	0	[0.0000,0.0000]	0	0	[0.0000,0.0000]
JN00	Jining, Shandong	07/2000	31	48	0.774194	[0.7029,0.8455]	4	0.0645161	[0.0586,0.0705]	0	0	[0.0000,0.0000]	10	0.16129	[0.1464,0.1761]
NY01	Nanyang, Henan	06/2001	23	46	1	[0.8779,1.0000]	0	0	[0.0000,0.0000]	0	0	[0.0000,0.0000]	0	0	[0.0000,0.0000]
GX05	Tiane, Guangxi	07/2005	22	44	1	[0.8727,1.0000]	0	0	[0.0000,0.0000]	0	0	[0.0000,0.0000]	0	0	[0.0000,0.0000]
PR05	Puer, Yunnan	08/2005	10	20	1	[0.7411,1.0000]	0	0	[0.0000,0.0000]	0	0	[0.0000,0.0000]	0	0	[0.0000,0.0000]
ZT06	Zhaotong, Yunnan	07/2006	14	20	0.714286	[0.5767,0.8519]	4	0.142857	[0.1153,0.1704]	2	0.0714286	[0.0577,0.0852]	2	0.0714286	[0.0577,0.0852]
HF06	Hefei, Anhui	07/2006	19	9	0.236842	[0.2023,0.2714]	23	0.605263	[0.5170,0.6936]	0	0	[0.0000,0.0000]	6	0.157895	[0.1349,0.1809]
WH06	Wuhan, Hubei	08/2006	24	7	0.145833	[0.1287,0.1629]	20	0.416667	[0.3678,0.4656]	0	0	[0.0000,0.0000]	21	0.4375	[0.3862,0.4888]
SZ07	Suizhou, Hubei	07/2007	13	10	0.384615	[0.3055,0.4638]	12	0.461538	[0.3665,0.5565]	0	0	[0.0000,0.0000]	4	0.153846	[0.1222,0.1855]
ZZ07	Zhengzhou, Henan	08/2007	10	15	0.75	[0.5559,0.9441]	2	0.1	[0.0741,0.1259]	0	0	[0.0000,0.0000]	3	0.15	[0.1112,0.1888]
KL07	Kaili, Guizhou	08/2007	20	40	1	[0.8609,1.0000]	0	0	[0.0000,0.0000]	0	0	[0.0000,0.0000]	0	0	[0.0000,0.0000]
JN07	Jining, Shandong	08/2007	22	2	0.0454545	[0.0397,0.0512]	37	0.840909	[0.7339,0.9480]	0	0	[0.0000,0.0000]	5	0.113636	[0.0992,0.1281]
GD07	Zhuhai, Guangdong	10/2007	26	52	1	[0.8912,1.0000]	0	0	[0.0000,0.0000]	0	0	[0.0000,0.0000]	0	0	[0.0000,0.0000]
CQ08	Kaixian, Chongqing	07/2008	16	32	1	[0.8293,1.0000]	0	0	[0.0000,0.0000]	0	0	[0.0000,0.0000]	0	0	[0.0000,0.0000]
LN08	Huludao, Liaoning	08/2008	10	5	0.25	[0.1853,0.3147]	13	0.65	[0.4817,0.8183]	0	0	[0.0000,0.0000]	2	0.1	[0.0741,0.1259]
JX09	Yongxiu, Jiangxi	09/2009	16	0	0	[0.0000,0.0000]	27	0.84375	[0.6997,0.9878]	1	0.03125	[0.0259,0.0366]	4	0.125	[0.1037,0.1463]
PR10	Puer, Yunnan	07/2010	17	34	1	[0.8384,1.0000]	0	0	[0.0000,0.0000]	0	0	[0.0000,0.0000]	0	0	[0.0000,0.0000]
QZ10	Qiongzhong, Hainan	08/2010	12	24	1	[0.7791,1.0000]	0	0	[0.0000,0.0000]	0	0	[0.0000,0.0000]	0	0	[0.0000,0.0000]
WC11	Wenchang, Hainan	08/2011	14	28	1	[0.8074,1.0000]	0	0	[0.0000,0.0000]	0	0	[0.0000,0.0000]	0	0	[0.0000,0.0000]
JN12	Jining, Shandong	07/2012	12	0	0	[0.0000,0.0000]	18	0.75	[0.5843,0.9157]	0	0	[0.0000,0.0000]	6	0.25	[0.1948,0.3052]
CX12	Caoxian, Shandong	07/2012	30	19	0.316667	[0.2866,0.3468]	33	0.55	[0.4977,0.6023]	0	0	[0.0000,0.0000]	8	0.133333	[0.1207,0.1460]
JD12	Jiading, Shanghai	08/2012	24	0	0	[0.0000,0.0000]	34	0.708333	[0.6252,0.7915]	1	0.0208333	[0.0184,0.0233]	13	0.270833	[0.2391,0.3026]
CJ13	Changjiang, Hainan	06/2013	7	14	1	[0.6518,1.0000]	0	0	[0.0000,0.0000]	0	0	[0.0000,0.0000]	0	0	[0.0000,0.0000]
HS13	Huangshan, Anhui	07/2013	60	2	0.0166667	[0.0159,0.0175]	81	0.675	[0.6421,0.7079]	7	0.0583333	[0.0555,0.0612]	30	0.25	[0.2378,0.2622]
XC13	Xuancheng, Anhui	07/2013	30	0	0	[0.0000,0.0000]	43	0.716667	[0.6486,0.7848]	0	0	[0.0000,0.0000]	17	0.283333	[0.2564,0.3103]
NS13	Ningshan, Shaanxi	07/2013	36	51	0.708333	[0.6518,0.7649]	17	0.236111	[0.2173,0.2550]	1	0.0138889	[0.0128,0.0150]	3	0.0416667	[0.0383,0.0450]
YJ13	Yingjiang, Yunnan	08/2013	15	30	1	[0.8190,1.0000]	0	0	[0.0000,0.0000]	0	0	[0.0000,0.0000]	0	0	[0.0000,0.0000]
HK13	Haikou, Hainan	08/2013	5	10	1	[0.5493,1.0000]	0	0	[0.0000,0.0000]	0	0	[0.0000,0.0000]	0	0	[0.0000,0.0000]
JZ14	Jiuzhaigou, Sichuan	08/2014	46	56	0.608696	[0.5703,0.6471]	27	0.293478	[0.2750,0.3120]	7	0.076087	[0.0713,0.0809]	2	0.0217391	[0.0204,0.0231]
Total			733	909			398			19			140
%					0.620055			0.271487			0.0129604			0.095498
