# Supplementary material for: Historical survey of the kdr mutations in the populations of Anopheles sinensis in China in 1996–2014
Source: Malar J. 2015 Mar 20;14:120. doi: 10.1186/s12936-015-0644-0 (PMC4371805; doi:10.1186/s12936-015-0644-0)
Supplement: Additional file 2: — The distribution of kdr alleles in the Anopheles sinensis samples in China. [file 12936_2015_644_MOESM2_ESM.xlsx]

## Sheet: Sheet1
Additional file 2. The distribution of kdr alleles in the Anopheles sinensis samples in China
Sample code	Sample location	Sample size	Genotype										Mutation frequency (%)
			Wildtype	Wild-mutant heterozygote			Mutant Genotype
			TTG(L)/ TTG(L)	TTG(L)/ TTT(F)	TTG(L)/ TTC(F)	TTG(L)/ TGT(C)	TTT(F)/ TTT(F)	TTC(F)/ TTC(F)	TGT(C)/ TGT(C)	TTT(F)/ TTC(F)	TTT(F)/ TGT(C)	TTC(F)/ TGT(C)
1996-2001
NS96	Ningshan, Shaanxi	2	2	0	0	0	0	0	0	0	0	0	0
PJ96	Pujiang, Sichuan	20	20	0	0	0	0	0	0	0	0	0	0
SN97	Sinan,Guizhou	16	16	0	0	0	0	0	0	0	0	0	0
PR97	Puer,Yunnan	10	10	0	0	0	0	0	0	0	0	0	0
CM97	Chengmai, Hainan	7	7	0	0	0	0	0	0	0	0	0	0
PJ97	Pujiang, Sichuan	18	18	0	0	0	0	0	0	0	0	0	0
ZZ97	Zhengzhou, Henan	9	9	0	0	0	0	0	0	0	0	0	0
XY97	Xuyi, Jiangsu	20	19	0	0	1	0	0	0	0	0	0	5
WJ97	Wujin,Jiangsu	24	19	3	0	2	0	0	0	0	0	0	20.8333
JN97	Jining, Shandong	3	2	0	0	1	0	0	0	0	0	0	33.3333
FJ97	Jianyang, Fujian	20	20	0	0	0	0	0	0	0	0	0	0
JN00	Jining, Shandong	31	17	4	0	10	0	0	0	0	0	0	45.1613
NY01	Nanyang, Henan	23	23	0	0	0	0	0	0	0	0	0	0
Total		203	182	7	0	14	0	0	0	0	0	0	10.3448
Genotype frequency(%)			89.6552	3.44828	0	6.89655	0	0	0	0	0	0
2005-2009
GX05	Tiane, Guangxi	22	22	0	0	0	0	0	0	0	0	0	0
PR05	Puer, Yunnan	10	10	0	0	0	0	0	0	0	0	0	0
ZT06	Zhaotong, Yunnan	14	6	4	2	2	0	0	0	0	0	0	57.1429
HF06	Hefei, Anhui	19	1	4	0	3	8	0	0	0	3	0	94.7368
WH06	Wuhan, Hubei	24	0	3	0	4	5	0	5	0	7	0	100
SZ07	Suizhou, Hubei	13	3	4	0	0	2	0	0	0	4	0	76.9231
ZZ07	Zhengzhou, Henan	10	7	0	0	1	0	0	0	0	2	0	30
KL07	Kaili, Guizhou	20	20	0	0	0	0	0	0	0	0	0	0
JN07	Jining, Shandong	22	1	0	0	0	16	0	0	0	5	0	95.4545
GD07	Zhuhai, Guangdong	26	26	0	0	0	0	0	0	0	0	0	0
CQ08	Kaixian, Chongqing	16	16	0	0	0	0	0	0	0	0	0	0
LN08	Huludao, Liaoning	10	1	2	0	1	5	0	0	0	1	0	90
JX09	Yongxiu, Jiangxi	16	0	0	0	0	12	0	0	0	3	1	100
Total		222	113	17	2	11	48	0	5	0	25	1	49.0991
Genotype frequency(%)			50.9009	7.65766	0.900901	4.95495	21.6216	0	2.25225	0	11.2613	0.45045
2010-2014
PR10	Puer, Yunnan	17	17	0	0	0	0	0	0	0	0	0	0		13
QZ10	Qiongzhong, Hainan	12	12	0	0	0	0	0	0	0	0	0	0
WC11	Wenchang, Hainan	14	14	0	0	0	0	0	0	0	0	0	0
JN12	Jining, Shandong	12	0	0	0	0	7	0	1	0	4	0	100
CX12	Caoxian, Shandong	30	1	11	0	6	10	0	0	0	2	0	96.6667
JD12	Jiading, Shanghai	24	0	0	0	0	12	0	1	0	10	1	100
CJ13	Changjiang, Hainan	7	7	0	0	0	0	0	0	0	0	0	0
HS13	Huangshan, Anhui	60	0	2	0	0	28	1	4	3	20	2	100
XC13	Xuancheng, Anhui	30	0	0	0	0	15	0	2	0	13	0	100
NS13	Ningshan, Shaanxi	36	21	7	1	1	5	0	1	0	0	0	41.6667
YJ13	Yingjiang, Yunnan	15	15	0	0	0	0	0	0	0	0	0	0
HK13	Haikou, Hainan	5	5	0	0	0	0	0	0	0	0	0	0
JZ14	Jiuzhaigou, Sichuan	46	18	16	3	1	4	1	0	2	1	0	60.8696
Total		308	110	36	4	8	81	2	9	5	50	3	64.2857
Genotype frequency(%)			35.7143	11.6883	1.2987	2.5974	26.2987	0.649351	2.92208	1.62338	16.2338	0.974026
